# Supplementary material for: Urine Extracellular Vesicle miRNA Changes Induced by Vicadrostat with/Without Empagliflozin in Patients with Chronic Kidney Disease
Source: Int J Mol Sci. 2025 Nov 7;26(22):10810. doi: 10.3390/ijms262210810 (PMC12652424; doi:10.3390/ijms262210810)
Supplement: Supplementary file 1 [file ijms-26-10810-s001.zip]

Archive with 1 entries (1 files):
- ijms-3886617-supplementary.pdf
